# Supplementary material for: Berkeley Screen: a set of 96 solutions for general macromolecular crystallization
Source: J Appl Crystallogr. 2017 Sep 5;50(Pt 5):1352–8. doi: 10.1107/S1600576717011347 (PMC5627680; doi:10.1107/S1600576717011347)
Supplement: Supplementary file 2 [file j-50-01352-sup2.xlsx]

## Sheet: bekeley_screen_formulation
Total amount of stock solutions from Hampton Research to produce all the 96 Berkeley Screen conditions (10 mL of each)
	Cat N0	Concentration (M)	Salt	Volume (mL)			Cat N0	Concentration (M)	Buffer	Volume (mL)			Cat N0	Percentage (%)	Precipitant	Volume (mL)		Water	Volume (mL)
	HR2-565	1	Ammonium acetate	12			HR2-783	1	BIS-TRIS pH 6.5	16			HR2-603	100	Polyethylene glycol 400	24.5		Water	403.991
	HR2-685	2.5	Ammonium citrate dibasic	0.4			HR2-833	1	BIS-TRIS propane	4.55			HR2-611	100	Polyethylene glycol monomethyl ether 550 (PEG MME 550)	8.5
	HR2-629	3.5	Ammonium phosphate dibasic	1.42857			HR2-831	1	Citric Acid	2.45			HR2-525	50	Polyethylene glycol 1,500	8
	HR2-541	3.5	Ammonium sulfate*	28			HR2-729	1	HEPES sodium pH 7.5	18			HR2-613	50	Polyethylene glycol monomethyl ether 2,000 (PEG MME 2,000)	37
	HR2-679	2	Ammonium tartrate dibasic	2.5			HR2-231	1	HEPES sodium pH 7.2	0.5			HR2-615	50	Polyethylene glycol monomethyl ether 5,000 (PEG MME 5,000)	11
	HR2-555	2.5	Ammonium phosphate monobasic	3.2			HR2-943	1	MES pH 5.5	10			HR2-527	50	Polyethylene glycol 3,350	169
	HR2-715	1	Cadmium chloride hydrate	1.2			HR2-787	1	MES pH 6.5	1			HR2-529	50	Polyethylene glycol 4,000	16
	HR2-557	2	Calcium chloride dihydrate	1.75			HR2-789	1	Sodium acetate trihydrate pH 4.5	10			HR2-535	50	Polyethylene glycol 8,000	4
	HR2-545	2	Lithium sulfate monohydrate	5.5			HR2-235	1	Sodium citrate tribasic dihydrate pH 5.3	1			HR2-607	50	Polyethylene glycol 10,000	3
	HR2-559	2	Magnesium chloride hexahydrate	15.2			HR2-235	1	Sodium citrate tribasic dihydrate pH 5.5	2			HR2-625	71	1,6-Hexanediol (6.0 M)	7.32394
	HR2-539	1.5	Potassium sodium tartrate tetrahydrate	3.33333			HR2-235	1	Sodium citrate tribasic dihydrate pH 5.8	0.5			HR2-619	100	2-Propanol	5
	HR2-635	3	Potassium phosphate dibasic	0.333333			HR2-235	1	TRIS hydrochloride pH 8.0	4			HR2-627	100	(+/-)-2-Methyl-2,4-pentanediol (MPD)	33.7
	HR2-649	4	Potassium chloride	1.5			HR2-727	1	TRIS hydrochloride pH 8.5	5			HR2-739	50	Pentaerythritol propoxylate (5/4 PO/OH)	22
	HR2-749	3.4	Sodium malonate pH 5.0*	7.05882
	HR2-707	3.4	Sodium malonate pH 7.0*	9.11765
	HR2-807	3.4	Sodium malonate pH 8.0*	7.05882
	HR2-549	1.6	Sodium citrate tribasic dihydrate	2.5
	HR2-543	3	Sodium acetate trihydrate	1.66667
	HR2-677	1.5	Sodium tartrate dibasic dihydrate	2.66667
	HR2-547	7	Sodium formate*	11.5714
	HR2-637	5	Sodium chloride*	9
	HR2-645	0.8	Sodium fluoride	5
	*Used as a precipitant as well.
Berkeley Screen Fromulation
Solution	Salt					Solution	Buffer					Solution	Precipitant					Solution	Water
	Stock Hampton Research		Chemical	Berkeley Screen			Stock Hampton Research		Chemical	Berkeley Screen			Stock Hampton Research		Chemical	Berkeley Screen
	Cat N0	Concentration (M)		Concentration (M)	Volume (mL)		Cat N0	Concentration (M)		Concentration (M)	Volume (mL)		Cat N0	Percentage (%) / Concentration (M)**		Percentage (%) / Concentration (M)**	Volume (mL)		Volume (mL)
A1.	HR2-557	2	Calcium chloride dihydrate	0.05	0.25	A1.	HR2-235	1	TRIS hydrochloride pH 8.0	0.1	1	A1.	HR2-637	5.000**	Sodium chloride	2.200**	4.4	A1.	4.35
A2.	0	0	0	0	0	A2.	HR2-789	1	Sodium acetate trihydrate pH 4.5	0.1	1	A2.	HR2-547	7.000**	Sodium formate	2.000**	2.85714	A2.	6.14286
A3.	0	0	0	0	0	A3.	HR2-235	1	Sodium citrate tribasic dihydrate pH 5.3	0.1	1	A3.	HR2-541	3.500**	Ammonium sulfate	2.000**	5.71429	A3.	3.28571
A4.	0	0	0	0	0	A4.	HR2-783	1	BIS-TRIS pH 6.5	0.1	1	A4.	HR2-541	3.500**	Ammonium sulfate	1.800**	5.14286	A4.	2.85714
													HR2-619	100	2-Propanol	10	1
A5.	0	0	0	0	0	A5.	0	0	0	0	0	A5.	HR2-749	3.400**	Sodium malonate pH 5.0	2.200**	6.47059	A5.	3.52941
A6.	0	0	0	0	0	A6.	0	0	0	0	0	A6.	HR2-707	3.400**	Sodium malonate pH 7.0	2.200**	6.47059	A6.	3.52941
A7.	0	0	0	0	0	A7.	0	0	0	0	0	A7.	HR2-807	3.400**	Sodium malonate pH 8.0	2.200**	6.47059	A7.	3.52941
A8.	HR2-649	4	Potassium chloride	0.2	0.5	A8.	HR2-729	1	HEPES sodium pH 7.5	0.1	1	A8.	HR2-739	50	Pentaerythritol propoxylate (5/4 PO/OH)	30	6	A8.	2.5
A9.	HR2-559	2	Magnesium chloride hexahydrate	0.1	0.5	A9.	HR2-789	1	Sodium acetate trihydrate pH 4.5	0.1	1	A9.	HR2-739	50	Pentaerythritol propoxylate (5/4 PO/OH)	30	6	A9.	2.5
A10.	HR2-565	1	Ammonium acetate	0.2	2	A10.	HR2-783	1	BIS-TRIS pH 6.5	0.1	1	A10.	HR2-739	50	Pentaerythritol propoxylate (5/4 PO/OH)	25	5	A10.	2
A11.	HR2-637	5	Sodium chloride	0.4	0.8	A11.	HR2-943	1	MES pH 5.5	0.1	1	A11.	HR2-739	50	Pentaerythritol propoxylate (5/4 PO/OH)	25	5	A11.	3.2
A12.	0	0	0	0	0	A12.	HR2-729	1	HEPES sodium pH 7.5	0.1	1	A12.	HR2-527	50	Polyethylene glycol 3,350	35	7	A12.	1
													HR2-619	100	2-Propanol	10	1
B1.	HR2-637	5	Sodium chloride	0.4	0.8	B1.	HR2-727	1	TRIS hydrochloride pH 8.5	0.1	1	B1.	HR2-527	50	Polyethylene glycol 3,350	30	6	B1.	2.2
B2.	HR2-637	5	Sodium chloride	0.4	0.8	B2.	HR2-729	1	HEPES sodium pH 7.5	0.1	1	B2.	HR2-527	50	Polyethylene glycol 3,350	30	6	B2.	2.2
B3.	HR2-637	5	Sodium chloride	0.4	0.8	B3.	HR2-783	1	BIS-TRIS pH 6.5	0.1	1	B3.	HR2-527	50	Polyethylene glycol 3,350	30	6	B3.	2.2
B4.	HR2-539	1.5	Potassium sodium tartrate tetrahydrate	0.1	0.666667	B4.	0	0	0	0	0	B4.	HR2-527	50	Polyethylene glycol 3,350	25	5	B4.	4.30833
	HR2-559	2	Magnesium chloride hexahydrate	0.005	0.025
B5.	HR2-545	2	Lithium sulfate monohydrate	0.2	1	B5.	0	0	0	0	0	B5.	HR2-527	50	Polyethylene glycol 3,350	20	4	B5.	5
B6.	HR2-645	0.8	Sodium fluoride	0.2	2.5	B6.	0	0	0	0	0	B6.	HR2-527	50	Polyethylene glycol 3,350	20	4	B6.	3.5
B7.	0	0	0	0	0	B7.	HR2-833	1	BIS-TRIS propane pH 7.6	0.06	0.6	B7.	HR2-527	50	Polyethylene glycol 3,350	25	5	B7.	4
							HR2-831	1	Citric Acid	0.04	0.4
B8.	0	0	0	0	0	B8.	HR2-833	1	BIS-TRIS propane pH 7.6	0.07	0.7	B8.	HR2-527	50	Polyethylene glycol 3,350	25	5	B8.	4
							HR2-831	1	Citric Acid	0.03	0.3
B9.	HR2-559	2	Magnesium chloride hexahydrate	0.2	1	B9.	HR2-783	1	BIS-TRIS pH 6.5	0.1	1	B9.	HR2-527	50	Polyethylene glycol 3,350	25	5	B9.	3
B10.	HR2-559	2	Magnesium chloride hexahydrate	0.025	0.125	B10.	HR2-235	1	TRIS hydrochloride pH 8.0	0.1	1	B10.	HR2-527	50	Polyethylene glycol 3,350	25	5	B10.	3.875
B11.	HR2-541	3.5	Ammonium sulfate	0.2	0.571429	B11.	HR2-727	1	TRIS hydrochloride pH 8.5	0.1	1	B11.	HR2-527	50	Polyethylene glycol 3,350	25	5	B11.	3.42857
B12.	HR2-541	3.5	Ammonium sulfate	0.2	0.571429	B12.	HR2-729	1	HEPES sodium pH 7.5	0.1	1	B12.	HR2-527	50	Polyethylene glycol 3,350	25	5	B12.	3.42857
C1.	HR2-541	3.5	Ammonium sulfate	0.2	0.571429	C1.	HR2-783	1	BIS-TRIS pH 6.5	0.1	1	C1.	HR2-527	50	Polyethylene glycol 3,350	25	5	C1.	3.42857
C2.	HR2-541	3.5	Ammonium sulfate	0.2	0.571429	C2.	HR2-943	1	MES pH 5.5	0.1	1	C2.	HR2-527	50	Polyethylene glycol 3,350	25	5	C2.	3.42857
C3.	HR2-557	2	Calcium chloride dihydrate	0.1	0.5	C3.	0	0	0	0	0	C3.	HR2-527	50	Polyethylene glycol 3,350	20	4	C3.	5.5
C4.	HR2-559	2	Magnesium chloride hexahydrate	0.1	0.5	C4.	HR2-943	1	MES pH 5.5	0.1	1	C4.	HR2-527	50	Polyethylene glycol 3,350	20	4	C4.	4.5
C5.	HR2-549	1.6	Sodium citrate tribasic dihydrate	0.3	1.875	C5.	HR2-729	1	HEPES sodium pH 7.5	0.1	1	C5.	HR2-527	50	Polyethylene glycol 3,350	15	3	C5.	4.125
C6.	HR2-649	4	Potassium chloride	0.2	0.5	C6.	0	0	0	0	0	C6.	HR2-527	50	Polyethylene glycol 3,350	25	5	C6.	4.5
C7.	HR2-629	3.5	Ammonium phosphate dibasic	0.1	0.285714	C7.	0	0	0	0	0	C7.	HR2-527	50	Polyethylene glycol 3,350	25	5	C7.	4.71429
C8.	HR2-637	5	Sodium chloride	0.1	0.2	C8.	0	0	0	0	0	C8.	HR2-527	50	Polyethylene glycol 3,350	20	4	C8.	5.3
	HR2-559	2	Magnesium chloride hexahydrate	0.1	0.5
C9.	HR2-543	3	Sodium acetate trihydrate	0.1	0.333333	C9.	HR2-783	1	BIS-TRIS pH 6.5	0.1	1	C9.	HR2-527	50	Polyethylene glycol 3,350	25	5	C9.	3.66667
C10.	HR2-629	3.5	Ammonium phosphate dibasic	0.1	0.285714	C10.	HR2-789	1	Sodium acetate trihydrate pH 4.5	0.1	1	C10.	HR2-527	50	Polyethylene glycol 3,350	20	4	C10.	4.21429
													HR2-619	100	2-Propanol	5	0.5
C11.	HR2-707	3.4	Sodium malonate pH 7.0	0.1	0.294118	C11.	HR2-833	1	BIS-TRIS propane pH 7.6	0.06	0.6	C11.	HR2-527	50	Polyethylene glycol 3,350	20	4	C11.	4.70588
							HR2-831	1	Citric Acid	0.04	0.4
C12.	HR2-707	3.4	Sodium malonate pH 7.0	0.1	0.294118	C12.	HR2-833	1	BIS-TRIS propane pH 7.6	0.07	0.7	C12.	HR2-527	50	Polyethylene glycol 3,350	20	4	C12.	4.70588
							HR2-831	1	Citric Acid	0.03	0.3
D1.	HR2-707	3.4	Sodium malonate pH 7.0	0.1	0.294118	D1.	HR2-727	1	TRIS hydrochloride pH 8.5	0.1	1	D1.	HR2-527	50	Polyethylene glycol 3,350	20	4	D1.	4.70588
D2.	HR2-539	1.5	Potassium sodium tartrate tetrahydrate	0.2	1.33333	D2.	HR2-729	1	HEPES sodium pH 7.5	0.1	1	D2.	HR2-527	50	Polyethylene glycol 3,350	20	4	D2.	3.66667
D3.	HR2-539	1.5	Potassium sodium tartrate tetrahydrate	0.2	1.33333	D3.	HR2-783	1	BIS-TRIS pH 6.5	0.1	1	D3.	HR2-527	50	Polyethylene glycol 3,350	20	4	D3.	3.66667
D4.	HR2-789	1	Sodium acetate trihydrate pH 4.5	0.1	1	D4.	HR2-789	1	Sodium acetate trihydrate pH 4.5	0.1	1	D4.	HR2-527	50	Polyethylene glycol 3,350	25	5	D4.	3
D5.	HR2-565	1	Ammonium acetate	0.2	2	D5.	HR2-729	1	HEPES sodium pH 7.5	0.1	1	D5.	HR2-527	50	Polyethylene glycol 3,350	25	5	D5.	2
D6.	HR2-565	1	Ammonium acetate	0.2	2	D6.	HR2-943	1	MES pH 5.5	0.1	1	D6.	HR2-527	50	Polyethylene glycol 3,350	25	5	D6.	2
D7.	HR2-649	4	Potassium chloride	0.1	0.25	D7.	0	0	0	0	0	D7.	HR2-527	50	Polyethylene glycol 3,350	30	6	D7.	3.41667
	HR2-635	3	Potassium phosphate dibasic	0.1	0.333333
D8.	HR2-685	2.5	Ammonium citrate dibasic	0.1	0.4	D8.	HR2-943	1	MES pH 5.5	0.1	1	D8.	HR2-527	50	Polyethylene glycol 3,350	20	4	D8.	4.1
													HR2-619	100	2-Propanol	5	0.5
D9.	HR2-629	3.5	Ammonium phosphate dibasic	0.1	0.285714	D8.	HR2-783	1	BIS-TRIS pH 6.5	0.1	1	D8.	HR2-527	50	Polyethylene glycol 3,350	20	4	D8.	4.21429
													HR2-619	100	2-Propanol	5	0.5
D10.	HR2-545	2	Lithium sulfate monohydrate	0.1	0.5	D10.	HR2-729	1	HEPES sodium pH 7.5	0.1	1	D10.	HR2-527	50	Polyethylene glycol 3,350	20	4	D10.	2.59155
	HR2-559	2	Magnesium chloride hexahydrate	0.1	0.5								HR2-625	71	1,6-Hexanediol (6.0 M)	10	1.40845
D11.	HR2-545	2	Lithium sulfate monohydrate	0.1	0.5	D11.	HR2-783	1	BIS-TRIS pH 6.5	0.1	1	D11.	HR2-527	50	Polyethylene glycol 3,350	20	4	D11.	2.89155
	HR2-637	5	Sodium chloride	0.1	0.2								HR2-625	71	1,6-Hexanediol (6.0 M)	10	1.40845
D12.	0	0	0	0	0	D12.	HR2-789	1	Sodium acetate trihydrate pH 4.5	0.1	1	D12.	HR2-613	50	Polyethylene glycol monomethyl ether 2,000 (PEG MME 2,000)	20	4	D12.	5
E1.	HR2-637	5	Sodium chloride	0.2	0.4	E1.	0	0	0	0	0	E1.	HR2-613	50	Polyethylene glycol monomethyl ether 2,000 (PEG MME 2,000)	25	5	E1.	4.6
E2.	HR2-541	3.5	Ammonium sulfate	0.2	0.571429	E2.	0	0	0	0	0	E2.	HR2-613	50	Polyethylene glycol monomethyl ether 2,000 (PEG MME 2,000)	25	5	E2.	4.42857
E3.	HR2-559	2	Magnesium chloride hexahydrate	0.6	3	E3.	HR2-943	1	MES pH 5.5	0.1	1	E3.	HR2-613	50	Polyethylene glycol monomethyl ether 2,000 (PEG MME 2,000)	15	3	E3.	3
E4.	HR2-541	3.5	Ammonium sulfate	1.5	4.28571	E4.	HR2-729	1	HEPES sodium pH 7.5	0.1	1	E4.	None	0	0	0	0	E4.	4.71429
E5.	HR2-541	3.5	Ammonium sulfate	1.2	3.42857	E5.	HR2-783	1	BIS-TRIS pH 6.5	0.1	1	E5.	None	0	0	0	0	E5.	5.57143
E6.	HR2-749	3.4	Sodium malonate pH 5.0	0.2	0.588235	E6.	HR2-235	1	Sodium citrate tribasic dihydrate pH 5.5	0.1	1	E6.	HR2-613	50	Polyethylene glycol monomethyl ether 2,000 (PEG MME 2,000)	20	4	E6.	4.41176
E7.	HR2-707	3.4	Sodium malonate pH 7.0	0.2	0.588235	E7.	HR2-783	1	BIS-TRIS pH 6.5	0.1	1	E7.	HR2-613	50	Polyethylene glycol monomethyl ether 2,000 (PEG MME 2,000)	20	4	E7.	4.41176
E8.	HR2-707	3.4	Sodium malonate pH 7.0	0.2	0.588235	E8.	HR2-729	1	HEPES sodium pH 7.5	0.1	1	E8.	HR2-613	50	Polyethylene glycol monomethyl ether 2,000 (PEG MME 2,000)	20	4	E8.	4.41176
E9.	HR2-807	3.4	Sodium malonate pH 8.0	0.2	0.588235	E9.	HR2-727	1	TRIS hydrochloride pH 8.5	0.1	1	E9.	HR2-613	50	Polyethylene glycol monomethyl ether 2,000 (PEG MME 2,000)	20	4	E9.	4.41176
E10.	HR2-637	5	Sodium chloride	0.2	0.4	E10.	0	0	0	0	0	E10.	HR2-613	50	Polyethylene glycol monomethyl ether 2,000 (PEG MME 2,000)	20	4	E10.	4.19155
													HR2-625	71	1,6-Hexanediol (6.0 M)	10	1.40845
E11.	HR2-629	3.5	Ammonium phosphate dibasic	0.2	0.571429	E11.	0	0	0	0	0	E11.	HR2-611	100	Polyethylene glycol monomethyl ether 550 (PEG MME 550)	25	2.5	E11.	6.92857
E12.	HR2-677	1.5	Sodium tartrate dibasic dihydrate	0.2	1.33333	E12.	HR2-729	1	HEPES sodium pH 7.5	0.1	1	E12.	HR2-611	100	Polyethylene glycol monomethyl ether 550 (PEG MME 550)	25	2.5	E12.	5.16667
F1.	HR2-541	3.5	Ammonium sulfate	0.8	2.28571	F1.	0	0	0	0	0	F1.	HR2-611	100	Polyethylene glycol monomethyl ether 550 (PEG MME 550)	10	1	F1.	6.71429
F2.	HR2-559	2	Magnesium chloride hexahydrate	0.2	1	F2.	0	0	0	0	0	F2.	HR2-611	100	Polyethylene glycol monomethyl ether 550 (PEG MME 550)	25	2.5	F2.	6.5
F3.	HR2-565	1	Ammonium acetate	0.2	2	F3.	0	0	0	0	0	F3.	HR2-615	50	Polyethylene glycol monomethyl ether 5,000 (PEG MME 5,000)	20	4	F3.	4
F4.	HR2-547	7	Sodium formate	2	2.85714	F4.	HR2-943	1	MES pH 5.5	0.1	1	F4.	HR2-615	50	Polyethylene glycol monomethyl ether 5,000 (PEG MME 5,000)	5	1	F4.	5.14286
F5.	HR2-547	7	Sodium formate	2	2.85714	F5.	HR2-783	1	BIS-TRIS pH 6.5	0.1	1	F5.	HR2-615	50	Polyethylene glycol monomethyl ether 5,000 (PEG MME 5,000)	5	1	F5.	5.14286
F6.	HR2-547	7	Sodium formate	2	2.85714	F6.	HR2-729	1	HEPES sodium pH 7.5	0.1	1	F6.	HR2-615	50	Polyethylene glycol monomethyl ether 5,000 (PEG MME 5,000)	5	1	F6.	5.14286
F7.	HR2-545	2	Lithium sulfate monohydrate	0.2	1	F7.	HR2-727	1	TRIS hydrochloride pH 8.5	0.1	1	F7.	HR2-615	50	Polyethylene glycol monomethyl ether 5,000 (PEG MME 5,000)	20	4	F7.	4
F8.	0	0	0	0	0	F8.	HR2-729	1	HEPES sodium pH 7.5	0.1	1	F8.	HR2-627	100	(+/-)-2-Methyl-2,4-pentanediol (MPD)	55	5.5	F8.	3.5
F9.	0	0	0	0	0	F9.	HR2-787	1	MES pH 6.5	0.1	1	F9.	HR2-627	100	(+/-)-2-Methyl-2,4-pentanediol (MPD)	30	3	F9.	6
F10.	HR2-559	2	Magnesium chloride hexahydrate	0.01	0.05	F10.	HR2-231	1	HEPES sodium pH 7.2	0.05	0.5	F10.	HR2-627	100	(+/-)-2-Methyl-2,4-pentanediol (MPD)	12	1.2	F10.	7.75
							HR2-235	1	Sodium citrate tribasic dihydrate pH 5.8	0.05	0.5
F11.	HR2-543	3	Sodium acetate trihydrate	0.1	0.333333	F11.	HR2-943	1	MES pH 5.5	0.1	1	F11.	HR2-627	100	(+/-)-2-Methyl-2,4-pentanediol (MPD)	40	4	F11.	4.66667
F12.	HR2-547	7	Sodium formate	0.1	0.142857	F12.	HR2-235	1	Sodium citrate tribasic dihydrate pH 5.5	0.1	1	F12.	HR2-627	100	(+/-)-2-Methyl-2,4-pentanediol (MPD)	35	3.5	F12.	5.35714
G1.	HR2-545	2	Lithium sulfate monohydrate	0.4	2	G1.	HR2-235	1	TRIS hydrochloride pH 8.0	0.1	1	G1.	HR2-627	100	(+/-)-2-Methyl-2,4-pentanediol (MPD)	25	2.5	G1.	4.5
G2.	HR2-707	3.4	Sodium malonate pH 7.0	0.2	0.588235	G2.	HR2-783	1	BIS-TRIS pH 6.5	0.1	1	G2.	HR2-627	100	(+/-)-2-Methyl-2,4-pentanediol (MPD)	45	4.5	G2.	3.91176
G3.	HR2-549	1.6	Sodium citrate tribasic dihydrate	0.1	0.625	G3.	HR2-729	1	HEPES sodium pH 7.5	0.1	1	G3.	HR2-627	100	(+/-)-2-Methyl-2,4-pentanediol (MPD)	30	3	G3.	5.375
G4.	HR2-559	2	Magnesium chloride hexahydrate	0.4	2	G4.	HR2-789	1	Sodium acetate trihydrate pH 4.5	0.1	1	G4.	HR2-627	100	(+/-)-2-Methyl-2,4-pentanediol (MPD)	20	2	G4.	5
G5.	HR2-649	4	Potassium chloride	0.1	0.25	G5.	HR2-833	1	BIS-TRIS propane pH 7.6	0.06	0.6	G5.	HR2-627	100	(+/-)-2-Methyl-2,4-pentanediol (MPD)	15	1.5	G5.	7.25
							HR2-831	1	Citric Acid	0.04	0.4
G6.	HR2-679	2	Ammonium tartrate dibasic	0.5	2.5	G6.	0	0	0	0	0	G6.	HR2-627	100	(+/-)-2-Methyl-2,4-pentanediol (MPD)	10	1	G6.	6.5
G7.	HR2-541	3.5	Ammonium sulfate	1.5	4.28571	G7.	HR2-789	1	Sodium acetate trihydrate pH 4.5	0.1	1	G7.	HR2-627	100	(+/-)-2-Methyl-2,4-pentanediol (MPD)	5	0.5	G7.	4.21429
G8.	HR2-555	2.5	Ammonium phosphate monobasic	0.8	3.2	G8.	HR2-783	1	BIS-TRIS pH 6.5	0.1	1	G8.	HR2-627	100	(+/-)-2-Methyl-2,4-pentanediol (MPD)	15	1.5	G8.	4.3
G9.	0	0	0	0	0	G9.	HR2-783	1	BIS-TRIS pH 6.5	0.1	1	G9.	HR2-603	100	Polyethylene glycol 400	45	4.5	G9.	4.5
G10.	HR2-559	2	Magnesium chloride hexahydrate	0.2	1	G10.	HR2-729	1	HEPES sodium pH 7.5	0.1	1	G10.	HR2-603	100	Polyethylene glycol 400	30	3	G10.	5
G11.	HR2-559	2	Magnesium chloride hexahydrate	0.6	3	G11.	HR2-729	1	HEPES sodium pH 7.5	0.1	1	G11.	HR2-603	100	Polyethylene glycol 400	25	2.5	G11.	3.5
G12.	HR2-715	1	Cadmium chloride hydrate	0.02	0.2	G12.	HR2-833	1	BIS-TRIS propane pH 8.2	0.025	0.75	G12.	HR2-603	100	Polyethylene glycol 400	25	2.5	G12.	6.3
							HR2-831	1	Citric Acid	0.075	0.25
H1.	HR2-677	1.5	Sodium tartrate dibasic dihydrate	0.2	1.33333	H1.	HR2-789	1	Sodium acetate trihydrate pH 4.5	0.1	1	H1.	HR2-603	100	Polyethylene glycol 400	25	2.5	H1.	5.16667
H2.	HR2-645	0.8	Sodium fluoride	0.2	2.5	H2.	HR2-943	1	MES pH 5.5	0.1	1	H2.	HR2-603	100	Polyethylene glycol 400	20	2	H2.	4.5
H3.	HR2-637	5	Sodium chloride	0.1	0.2	H3.	0	0	0	0	0	H3.	HR2-603	100	Polyethylene glycol 400	25	2.5	H3.	6.3
	HR2-559	2	Magnesium chloride hexahydrate	0.2	1
H4.	HR2-543	3	Sodium acetate trihydrate	0.1	0.333333	H4.	HR2-833	1	BIS-TRIS propane pH 7.6	0.06	0.6	H4.	HR2-603	100	Polyethylene glycol 400	25	2.5	H4.	6.16667
							HR2-831	1	Citric Acid	0.04	0.4
H5.	HR2-545	2	Lithium sulfate monohydrate	0.1	0.5	H5.	0	0	0	0	0	H5.	HR2-603	100	Polyethylene glycol 400	25	2.5	H5.	6.5
	HR2-559	2	Magnesium chloride hexahydrate	0.1	0.5
H6.	HR2-557	2	Calcium chloride dihydrate	0.1	0.5	H6.	HR2-943	1	MES pH 5.5	0.1	1	H6.	HR2-525	50	Polyethylene glycol 1,500	20	4	H6.	2.80986
													HR2-625	71	1,6-Hexanediol (6.0 M)	12	1.69014
H7.	HR2-715	1	Cadmium chloride hydrate	0.1	1	H7.	HR2-729	1	HEPES sodium pH 7.5	0.1	1	H7.	HR2-525	50	Polyethylene glycol 1,500	20	4	H7.	3.5
													HR2-619	100	2-Propanol	5	0.5
H8.	HR2-565	1	Ammonium acetate	0.2	2	H8.	HR2-789	1	Sodium acetate trihydrate pH 4.5	0.1	1	H8.	HR2-529	50	Polyethylene glycol 4,000	30	6	H8.	1
H9.	0	0	0	0	0	H9.	HR2-729	1	HEPES sodium pH 7.5	0.1	1	H9.	HR2-529	50	Polyethylene glycol 4,000	25	5	H9.	3
													HR2-619	100	2-Propanol	10	1
H10.	HR2-543	3	Sodium acetate trihydrate	0.2	0.666667	H10.	HR2-783	1	BIS-TRIS pH 6.5	0.1	1	H10.	HR2-529	50	Polyethylene glycol 4,000	25	5	H10.	3.33333
H11.	HR2-559	2	Magnesium chloride hexahydrate	0.1	0.5	H11.	0	0	0	0	0	H11.	HR2-535	50	Polyethylene glycol 8,000	20	4	H11.	3.59155
	HR2-557	2	Calcium chloride dihydrate	0.1	0.5								HR2-625	71	1,6-Hexanediol (6.0 M)	10	1.40845
H12.	HR2-565	1	Ammonium acetate	0.2	2	H12.	HR2-235	1	TRIS hydrochloride pH 8.0	0.1	1	H12.	HR2-607	50	Polyethylene glycol 10,000	15	3	H12.	4
** Concentration in Molarity (M)
